# Supplementary material for: China’s Successful Recruitment of Healthcare Professionals to the Worst-Hit City: A Lesson Learned
Source: Int J Environ Res Public Health. 2021 Aug 19;18(16):8737. doi: 10.3390/ijerph18168737 (PMC8393906; doi:10.3390/ijerph18168737)
Supplement: Supplementary file 1 [file ijerph-18-08737-s001.zip]

Archive with 1 entries (1 files):
- ijerph-1312491-supplementary.pdf
